# Supplementary material for: Time trends in socio-economic inequalities for women and men with disabilities in Australia: evidence of persisting inequalities
Source: Int J Equity Health. 2013 Aug 29;12:73. doi: 10.1186/1475-9276-12-73 (PMC3766649; doi:10.1186/1475-9276-12-73)
Supplement: Additional file 1: Table S1a — Women. Description of data: Proportion of women experiencing each socio-economic indicator by severity and sex: estimates with 95% confidence intervals. [file 1475-9276-12-73-S1.xlsx]

## Sheet: additional file 1
Not completed year 12	1998			2003			2009
	%	95% CI		%	95% CI		%	95% CI
No disability	54	52.8	55.3	50.7	49.6	51.9	43.1	42.2	44
No specific restriction	60.7	53.5	67.8	59.6	53.1	66	56.5	51.3	61.6
Employment restriction	63.2	56	70.5	65.1	58.6	71.5	52.7	47.1	58.3
Mild	64.1	59	69.1	71.9	67.7	76	66.1	62.7	69.4
Moderate	69.9	64.5	75.3	75.5	71.1	79.9	70.9	67	74.9
Severe / profound	71.2	66.4	75.9	73.7	69.5	77.9	72.3	68.8	75.8
Low Income	1998			2003			2009
	%	95% CI		%	95% CI		%	95% CI
No disability	28.8	27.7	29.9	26.6	25.5	27.7	25.7	24.8	26.5
No specific restriction	28.4	21.9	34.9	23	17.2	28.9	30.7	25.4	35.9
Employment restriction	32	25.4	38.7	35.8	29	42.6	29.8	24.5	35.1
Mild	33.6	29	38.1	34.7	30	39.4	36.4	32.7	40
Moderate	33.6	28.7	38.6	33.2	28.1	38.3	33.7	29.5	37.9
Severe / profound	42.9	38.1	47.7	45.8	40.9	50.8	38.9	34.9	42.8
Not in paid work	1998			2003			2009
	%	95% CI		%	95% CI		%	95% CI
No disability	32.9	31.8	34	29.4	28.3	30.5	24.6	23.8	25.3
No specific restriction	41.8	35	48.6	30.2	24.2	36.2	34.7	29.7	39.6
Employment restriction	49.1	42.1	56.2	45	38.2	51.7	42.7	37.2	48.2
Mild	57	52.4	61.6	55	50.4	59.6	52.6	49.1	56.2
Moderate	63.9	59	68.9	64.1	59.2	68.9	56.7	52.5	61
Severe / profound	70.5	66.2	74.8	75.9	71.8	80	71.9	68.3	75.4
Private renter	1998			2003			2009
	%	95% CI		%	95% CI		%	95% CI
No disability	18.3	17.3	19.2	18.5	17.6	19.5	21.1	20.4	21.9
No specific restriction	10.5	6.5	14.6	19.3	14	24.5	19.9	15.8	24
Employment restriction	18.9	13.3	24.4	20.7	15.2	26.3	21.5	16.9	26
Mild	13.6	10.4	16.9	17.8	14.3	21.3	16.6	13.9	19.3
Moderate	14.4	10.7	18.1	18	14	22	17.3	14	20.6
Severe / profound	13.8	10.5	17.1	21.9	17.9	25.8	18.4	15.4	21.5
Mutliple disadvantage	1998			2003			2009
	%	95% CI		%	95% CI		%	95% CI
No disability	15.1	14.2	15.9	14.4	13.6	15.2	12.1	11.6	12.7
No specific restriction	12.7	8.2	17.2	13.5	9	18	18.9	14.8	22.9
Employment restriction	20.5	14.9	26	24.9	19	30.8	19.1	14.8	23.3
Mild	19.2	15.5	22.9	26	21.9	30	27.1	23.9	30.3
Moderate	20.2	16	24.4	29.5	24.9	34.2	27.1	23.3	31
Severe / profound	25.7	21.5	29.9	40.4	35.7	45	34.5	30.8	38.2
