# Supplementary material for: Time trends in socio-economic inequalities for women and men with disabilities in Australia: evidence of persisting inequalities
Source: Int J Equity Health. 2013 Aug 29;12:73. doi: 10.1186/1475-9276-12-73 (PMC3766649; doi:10.1186/1475-9276-12-73)
Supplement: Additional file 2: Table S1b — Men. Description of data: Proportion of men experiencing each socio-economic indicator by severity and sex: estimates with 95% confidence intervals. [file 1475-9276-12-73-S2.xlsx]

## Sheet: additional file 1
Not completed year 12	1998			2003			2009
	%	95% CI		%	95% CI		%	95% CI
No disability	53.6	52.3	54.8	51.8	50.6	53	45.5	44.6	46.4
No specific restriction	53.8	46.9	60.8	57.8	52	63.5	59.5	54.7	64.2
Employment restriction	61.5	54.6	68.3	68.1	62.7	73.6	67.5	62.5	72.5
Mild	68.4	63.8	73.1	74	69.9	78.2	68.4	64.9	72
Moderate	72.5	67	78	78	73.4	82.6	73.3	69	77.6
Severe / profound	73.5	68.2	78.8	79.1	74.5	83.7	76.7	72.7	80.7
Low Income	1998			2003			2009
	%	95% CI		%	95% CI		%	95% CI
No disability	10.6	9.8	11.4	10.7	9.9	11.5	11.4	10.8	12.1
No specific restriction	15.3	10.4	20.1	9.7	6.1	13.2	13.9	10.2	17.7
Employment restriction	24.1	18.6	29.7	22.4	17.2	27.6	21	16.5	25.6
Mild	24.7	20.6	28.8	33.9	29.1	38.7	26.6	23	30.2
Moderate	34.6	29.4	39.7	32.1	26.7	37.4	33.6	28.7	38.6
Severe / profound	42.3	37.2	47.5	42.7	37	48.4	43.8	38.9	48.6
Not in paid work	1998			2003			2009
	%	95% CI		%	95% CI		%	95% CI
No disability	11.7	10.9	12.5	9.4	8.7	10.1	9.5	9	10.1
No specific restriction	19.3	14.1	24.5	15.3	11.2	19.5	14.2	10.9	17.6
Employment restriction	39.9	33.6	46.2	35.3	29.6	40.9	29.3	24.5	34.1
Mild	42.5	38.1	47	53.8	49.1	58.5	43.8	40.1	47.6
Moderate	56.3	51.1	61.6	47.7	42.3	53.2	53.8	48.9	58.7
Severe / profound	67.6	62.8	72.4	69.4	64.3	74.5	71.4	67.2	75.6
Private renter	1998			2003			2009
	%	95% CI		%	95% CI		%	95% CI
No disability	19.1	18.1	20	20.7	19.7	21.7	22.8	22.1	23.6
No specific restriction	13.2	8.7	17.6	18.1	13.5	22.7	21.7	17.8	25.7
Employment restriction	18.8	13.7	23.8	24.8	19.6	29.9	22.3	18	26.7
Mild	18.3	14.7	21.8	19.7	15.9	23.6	19.6	16.6	22.7
Moderate	16.3	12.4	20.3	18	13.8	22.2	19.6	15.7	23.4
Severe / profound	11.4	8.2	14.6	16.1	12.1	20.2	17.2	13.7	20.7
Mutliple disadvantage	1998			2003			2009
	%	95% CI		%	95% CI		%	95% CI
No disability	4.9	4.4	5.5	4.9	4.4	5.4	4.8	4.4	5.2
No specific restriction	8.2	4.6	11.9	6.9	4.1	9.7	7.6	5	10.2
Employment restriction	15.3	10.8	19.9	18.5	13.9	23.1	15.1	11.3	18.8
Mild	12.8	9.7	15.8	27.3	23.1	31.5	21.1	18	24.2
Moderate	17.4	13.3	21.5	25.6	20.8	30.4	28.9	24.4	33.3
Severe / profound	21.5	17.3	25.7	36.9	31.6	42.2	40	35.4	44.5
